# Supplementary material for: Peronosporales Species Associated with Strawberry Crown Rot in the Czech Republic
Source: J Fungi (Basel). 2022 Mar 26;8(4):346. doi: 10.3390/jof8040346 (PMC9024537; doi:10.3390/jof8040346)
Supplement: Supplementary file 1 [file jof-08-00346-s001.zip]

Archive with 1 entries (1 files):
- jof-1627628-supplementary.pdf
